# Supplementary material for: Assessing Milk Authenticity Using Protein and Peptide Biomarkers: A Decade of Progress in Species Differentiation and Fraud Detection
Source: Foods. 2025 Jul 23;14(15):2588. doi: 10.3390/foods14152588 (PMC12346290; doi:10.3390/foods14152588)
Supplement: Supplementary file 1 [file foods-14-02588-s001.zip]

Archive with 1 entries (1 files):
- foods-3736849-supplementary.pdf
